# Supplementary material for: Molecular Mechanisms of N-Acetylcysteine in RSV Infections and Air Pollution-Induced Alterations: A Scoping Review
Source: Int J Mol Sci. 2024 May 31;25(11):6051. doi: 10.3390/ijms25116051 (PMC11172664; doi:10.3390/ijms25116051)
Supplement: Supplementary file 1 [file ijms-25-06051-s001.zip]

Archive with 3 entries (3 files):
- Supplementary Material S1. PubMed search strategy.pdf
- Supplementary Table S1. Preferred Reporting Items for Systematic reviews and Meta-Analyses extension for Scoping Reviews (PRISMA-ScR) Checklist.pdf
- Supplementary Table S2. Characteristics of the studies included in the scoping review.pdf
